# Supplementary material for: The Outcomes of Coronary Artery Bypass Surgery after 18 Months—Is There an Influence of the Initial Right Ventricle Diastolic Dysfunction?
Source: J Cardiovasc Dev Dis. 2023 Jan 4;10(1):18. doi: 10.3390/jcdd10010018 (PMC9866549; doi:10.3390/jcdd10010018)
Supplement: Supplementary file 1 [file jcdd-10-00018-s001.zip]

Archive with 1 entries (1 files):
- jcdd-2097704-supplementary.pdf
